# Supplementary material for: Development and Validation of MPS-Based System for Human Appearance Prediction in Challenging Forensic Samples
Source: Genes (Basel). 2022 Sep 21;13(10):1688. doi: 10.3390/genes13101688 (PMC9601425; doi:10.3390/genes13101688)
Supplement: Supplementary file 1 [file genes-13-01688-s001.zip]

Archive with 1 entries (1 files):
- Supplementary table_per proofreading.xlsx
