# Supplementary material for: Development and Validation of MPS-Based System for Human Appearance Prediction in Challenging Forensic Samples
Source: Genes (Basel). 2022 Sep 21;13(10):1688. doi: 10.3390/genes13101688 (PMC9601425; doi:10.3390/genes13101688)
Supplement: Supplementary file 1 [file genes-13-01688-s001.zip › Supplementary table_per proofreading.xlsx]

## Sheet: Supplementary Table S1
Sample	Biological source	Donor/Reference sample	Extraction method	Quantification kit	DNA concentration ng/ul	DI
CT	Buccal swab		QIAamp DNA Mini Kit (Qiagen)[32]	Qubit® dsDNA HS Assay kit [35]	5	---
CO	Buccal swab		QIAamp DNA Mini Kit (Qiagen)[32]	Qubit® dsDNA HS Assay kit [35]	24.5	---
JD	Buccal swab		DNA IQ™ Casework Pro Kit for Maxwell® 16 (Promega) [33]	Qubit® dsDNA HS Assay kit [35]	1.9	---
EB	Buccal swab		DNA IQ™ Casework Pro Kit for Maxwell® 16 (Promega) [33]	Qubit® dsDNA HS Assay kit [35]	7.52	---
FG	Buccal swab		DNA IQ™ Casework Pro Kit for Maxwell® 16 (Promega) [33]	Qubit® dsDNA HS Assay kit [35]	4.1	---
AM11	Blood		Salting-out method [31]	Plexor® HY System [36]	1.8	---
PK48	Blood		Salting-out method [31]	Plexor® HY System [36]	0.016	---
RC544	Blood		Salting-out method [31]	Plexor® HY System [36]	8.061	---
AP1	Tooth		Silica spin-column method [30][34]	Plexor® HY System [36]	n.d.	---
VAL2	Bone		Silica spin-column method [30][34]	Plexor® HY System [36]	n.d.	---
FIDENE	Bone		Silica spin-column method [30][34]	Plexor® HY System [36]	0.009	---
CM132	Tooth		Silica spin-column method [30][34]	Plexor® HY System [36]	n.d.	---
BASL3	Bone		Silica spin-column method [30][34]	Plexor® HY System [36]	0.003	---
BAS539	Bone		Silica spin-column method [30][34]	Plexor® HY System [36]	0.022	---
5672	Tooth		DNA IQ™ Casework Pro Kit for Maxwell® 16 (Promega) [33]	Plexor® HY System [36]	0.006	---
5880	Blood		DNA IQ™ Casework Pro Kit for Maxwell® 16 (Promega) [33]	Plexor® HY System [36]	0.04	---
6821	Tooth		DNA IQ™ Casework Pro Kit for Maxwell® 16 (Promega) [33]	Plexor® HY System [36]	0.009	---
6916	Bone		DNA IQ™ Casework Pro Kit for Maxwell® 16 (Promega) [33]	Plexor® HY System [36]	0.024	---
TO01	Touch DNA	Same donor	AllPrep DNA/RNA Micro kit (Qiagen)	Quantifiler™ Trio DNA Quantification Kit [37]	0.929	0.7
TO03	Buccal swab		ChargeSwitch gDNA Normalized Buccal Cell Kit (Thermo Fisher)	Quantifiler™ Trio DNA Quantification Kit [37]	0.325	1.2
TO05	Touch DNA	Same donor	AllPrep DNA/RNA Micro kit (Qiagen)	Quantifiler™ Trio DNA Quantification Kit [37]	0.075	2.3
TO06	Buccal swab		ChargeSwitch gDNA Normalized Buccal Cell Kit (Thermo Fisher)	Quantifiler™ Trio DNA Quantification Kit [37]	0.619	1.3
TO13	Touch DNA	Same donor	AllPrep DNA/RNA Micro kit (Qiagen)	Quantifiler™ Trio DNA Quantification Kit [37]	0.482	1.7
TO15	Buccal swab		ChargeSwitch gDNA Normalized Buccal Cell Kit (Thermo Fisher)	Quantifiler™ Trio DNA Quantification Kit [37]	0.518	3.9
TO17	Touch DNA	Same donor	AllPrep DNA/RNA Micro kit (Qiagen)	Quantifiler™ Trio DNA Quantification Kit [37]	0.566	2.3
TO18	Buccal swab		ChargeSwitch gDNA Normalized Buccal Cell Kit (Thermo Fisher)	Quantifiler™ Trio DNA Quantification Kit [37]	17.032	1
TO23	Touch DNA	Same donor	AllPrep DNA/RNA Micro kit (Qiagen)	Quantifiler™ Trio DNA Quantification Kit [37]	5.487	0.9
TO24	Buccal swab		ChargeSwitch gDNA Normalized Buccal Cell Kit (Thermo Fisher)	Quantifiler™ Trio DNA Quantification Kit [37]	17.192	0.8
TS22	Artificially degraded DNA	Same donor	/	Quantifiler™ Trio DNA Quantification Kit [37]	<loq*	n.c.
TS26	Blood		phenolo/clorophorm/ethanol	Quantifiler™ Trio DNA Quantification Kit [37]	0.574	0.8
TS29	Artificially degraded DNA		/	Quantifiler™ Trio DNA Quantification Kit [37]	0.462	n.c.
Supplementary Table S1. List of the samples analysed in the present study. The biological and molecular features of the samples, the DNA extraction protocols used, the DNA concentration and degradation index (for samples quantified with Quantifiler™ Trio DNA Quantification Kit the Small Autosomal (SA) target values are reported).
*<loq: sample with amount of DNA below the limit of quantification (0.005 ng / ul)
n.d.: not detect
[30] Yang, D.Y.; Eng, B.; Waye, J.S.; Dudar, J.C.; Saunders, S.R. Technical Note: Improved DNA Extraction from Ancient Bones Using Silica-Based Spin Columns. Am. J. Phys. Anthropol. 1998, 105, 539–543.
[31] SA Miller, KK Dykes, HF Plesky et al, A simple salting out procedure for extracting DNA from human nucleated cells; Nucleic Acids Res. 1988; 16:1215
[32] QIAamp® DNA Mini and Blood Mini Handbook User Guide 05/2016, Qiagen
[33] DNA IQ™ Casework Pro Kit for Maxwell® 16, TM332 · Revised 12/16, Promega.
[34] Malmström, H., Gilbert, M. T., Thomas, M. G., Brandström, M., Storå, J., Molnar, P., Andersen, P. K., Bendixen, C., Holmlund, G., Götherström, A., & Willerslev, E. Ancient DNA reveals lack of continuity between neolithic hunter-gatherers and contemporary Scandinavians. Curr. Biol., 2009, 19, 1758-1762. https://doi.org/10.1016/j.cub.2009.09.017
[35]Qubit® dsDNA HS Assay Kits, MAN0002326 | MP32851, Thermo Fisher Scientific
[36] Plexor® HY System for Applied Biosystems 7500 and 7500 fast Real-Time PCR systems technical manual, Revised 9/17 TM293, Promega
[37] Quantifiler® HP and Trio DNA Quantification Kits User Guide, Rev. E, Thermo Fisher Scientific

## Sheet: Supplementary Table S2
Full-volume libraries
Sample	Input (ng)	PCR cycles	pM	Ion torrent technology for sequencing	chip	Sequencing session	Mapped Reads	On Target	Mean Depth	Uniformity
D1-1	5	21	66.578	Ion PGM™ System	Ion 318™ Chip v2	1	110334	0.9242	2934	0.9834
D2-1	1	21	23.573	Ion PGM™ System	Ion 318™ Chip v2	1	59293	0.8568	1409	0.9834
D3-1	0.5	21	18.04	Ion PGM™ System	Ion 318™ Chip v2	1	39957	0.88	982.7	0.9844
D4-1	0.1	21	10.172	Ion PGM™ System	Ion 318™ Chip v2	1	37058	0.5885	386.7	1
D5-1	0.05	21	9.549	Ion PGM™ System	Ion 318™ Chip v2	1	7753	0.4058	61.71	0.8892
D6-1	0.025	21	16.824	Ion PGM™ System	Ion 318™ Chip v2	1	5148	0.4044	30.77	0.9525
D1-2	5	25	172.402	Ion PGM™ System	Ion 318™ Chip v2	1	118099	0.9577	3279	0.9832
D2-2	1	25	67.049	Ion PGM™ System	Ion 318™ Chip v2	1	92654	0.9461	2532	0.9832
D3-2	0.5	25	95.029	Ion PGM™ System	Ion 318™ Chip v2	1	92169	0.9371	2483	0.9832
D4-2	0.1	25	34.309	Ion PGM™ System	Ion 318™ Chip v2	1	22943	0.6178	389.3	0.9844
D5-2	0.05	25	37.816	Ion PGM™ System	Ion 318™ Chip v2	1	9172	0.5964	152.9	0.9284
D6-2	0.025	25	31.323	Ion PGM™ System	Ion 318™ Chip v2	1	6800	0.6099	113.2	0.897
D1-3	5	23	82.196	Ion PGM™ System	Ion 318™ Chip v2	2	170963	0.957	4718	0.9832
D2-3	1	23	8.627	Ion PGM™ System	Ion 318™ Chip v2	2	171326	0.9772	4771	0.88
D3-3	0.5	23	12.422	Ion PGM™ System	Ion 318™ Chip v2	2	177963	0.9148	4683	0.9834
D4-3	0.1	23	6.464	Ion PGM™ System	Ion 318™ Chip v2	2	56833	0.6932	1065	0.9733
D5-3	0.05	23	7.209	Ion PGM™ System	Ion 318™ Chip v2	2	56291	0.6283	936.6	0.7894
D6-3	0.025	23	6.864	Ion PGM™ System	Ion 318™ Chip v2	2	34076	0.5073	454.9	0.9253
CT	5	25	215.395	Ion PGM™ System	Ion 318™ Chip v2	1	233420	0.9676	6499	0.9832
CO	5	25	130.795	Ion PGM™ System	Ion 318™ Chip v2	1	109945	0.9527	3018	0.9832
JD	5	25	1257.75	Ion PGM™ System	Ion 318™ Chip v2	1	134241	0.9416	3590	0.9832
EB	5	25	1059.05	Ion PGM™ System	Ion 318™ Chip v2	1	92195	0.9339	2451	0.9832
FG	5	25	264.783	Ion PGM™ System	Ion 318™ Chip v2	1	135821	0.911	3492	0.9832
TS22	0.001	21	7.765	Ion PGM™ System	Ion 318™ Chip v2	1	3384	0.1752	4228	0.5537
TS26	1.148	21	9.68	Ion PGM™ System	Ion 318™ Chip v2	1	30112	0.8831	749.7	0.9834
TS29	0.924	21	10.894	Ion PGM™ System	Ion 318™ Chip v2	1	54960	0.258	391.2	1
AM11	1.8	23	21.134	Ion PGM™ System	Ion 318™ Chip v2	2	154414	0.9147	3982	0.9834
PK48	0.095	23	9.206	Ion PGM™ System	Ion 318™ Chip v2	2	60600	0.418	438.3	0.8951
RC544	4	23	124.095	Ion PGM™ System	Ion 318™ Chip v2	2	175639	0.951	4791	0.9832
FIDENE	0.055	23	3.488	Ion PGM™ System	Ion 318™ Chip v2	2	10527	0.8567	247.6	0.8539
BAS539	0.13	23	11.777	Ion PGM™ System	Ion 318™ Chip v2	2	66014	0.5619	833.1	0.8133
5672	0.338	23	5.095	Ion PGM™ System	Ion 318™ Chip v2	2	32551	0.2303	192.8	0.4097
5880	0.24	23	12.254	Ion PGM™ System	Ion 318™ Chip v2	2	100723	0.3682	832	0.8308
6821-1	0.053	23	10.285	Ion PGM™ System	Ion 318™ Chip v2	2	62614	0.5827	796.1	0.9844
6821-2	0.053	23	14.379	Ion PGM™ System	Ion 318™ Chip v2	2	89091	0.4865	897.8	0.9306
6916	0.144	23	31.167	Ion PGM™ System	Ion 318™ Chip v2	2	166173	0.8425	3907	0.9834
TO01	0.279	23	43.42	Ion GeneStudio™ S5 System	Ion 520™	3	358038	0.8998	6858	0.9552
TO05	0.15	23	152.753	Ion GeneStudio™ S5 System	Ion 520™	3	264869	0.8618	3000	0.9277
TO13	1.446	23	59.705	Ion GeneStudio™ S5 System	Ion 520™	3	601130	0.9538	15292	0.9552
TO17	1.698	23	43.767	Ion GeneStudio™ S5 System	Ion 520™	3	483080	0.9545	12649	0.9834
TO23	5.4	23	199.683	Ion GeneStudio™ S5 System	Ion 520™	3	485539	0.9462	12945	0.9834
Half-volume libraries
Sample	Input (ng)	PCR cycles	pM	Ion torrent technology for sequencing	chip	Sequencing session	Mapped Reads	On Target	Mean Depth	Uniformity
D2-4	1	23	93.554	Ion PGM™ System	Ion 318™ Chip v2	2	157204	0.9379	4243	0.9832
D4-4	0.1	23	57.288	Ion PGM™ System	Ion 318™ Chip v2	2	46965	0.8928	1187	0.9569
TO03	1.138	23	49.473	Ion GeneStudio™ S5 System	Ion 520™	3	588985	0.9311	14801	0.9834
TO06	2.167	23	32.79	Ion GeneStudio™ S5 System	Ion 520™	3	445458	0.115	1124	0.436
TO15	1.813	23	59.455	Ion GeneStudio™ S5 System	Ion 520™	3	756048	0.7664	15348	0.9552
TO18	2	23	108.777	Ion GeneStudio™ S5 System	Ion 520™	3	448183	0.9456	11593	0.9552
TO24	2	23	118.873	Ion GeneStudio™ S5 System	Ion 520™	3	465563	0.9382	12232	0.9834
Supplementary Table S2. MPS libraries list submitted to analysis in the present study. The libraries were pooled based on reagent volume for library building (full or half volume). In the first column was reported the sample followed by the amount DNA input used for amplification, the PCR cycles and the results quantification of libraries. In the following columns were reported the Ion Torrent te…

## Sheet: Supplementary Table S3
	Ion 318 Chip v2 with PGM				Ion 520 Chip with S5
	1° chip		2° chip		3° chip
Chip well details
Addressable Wells	11,287,275		11,287,275		12,530,194
With ISPs	8,156,526	72.3%	7,627,919	67.6%	11,907,071	95.0%
Live	8,149,593	99.9%	7,612,278	99.8%	11,906,760	100.0%
Test Fragment	104.842	1.3%	84.36	1.1%	85.975	0.7%
Library	8,044,751	98.7%	7,527,918	98.9%	11,820,785	99.3%
Library ISP details
Library ISPs	8,044,751		7,527,918		11,820,785
Filtered: Polyclonal	2,187,580	27.2%	2,273,413	30.2%	4,995,064	42.3%
Filtered: Low Quality	800.903	10.0%	639.197	8.5%	520.941	4.4%
Filtered: Adapter Dimer	351.221	4.4%	370.541	4.9%	162.112	1.4%
Final Library ISPs	4,705,047	58.5%	4,244,767	56.4%	6,142,668	52.0%
Supplementary Table S3. Main parameters of chip use in the present study.

## Sheet: Supplementary Table S4
			Expected phenotype			Obtained phenotype with HIrisPlex-S webtool
			Eye colour	Hair colour	Skin colour	Eye color	P-value of predicted category	Auc loss			Hair color	P-value of predicted category	AUC loss				Light/Dark shade	P-value of predicted category	AUC loss	Skin color	P-value of predicted category	AUC loss
Sample	Profile	Missing SNPs						Blue	Intermediate	Brown			Blond	Brown	Red	Black			Hair shade			Very Pale	Pale	Intermediate	Dark	Dark to Black
2800M	Full	0	---	---	---	Brown	0.836	0	0	0	D-Brown/Black	0.521	0	0	0	0	Light	0.742	0	Lighter Intermediate	0.774	0	0	0	0	0
CO	Full	0	Intermediate	Red	Very Pale	Brown	0.836	0	0	0	Red	0.968	0	0	0	0	Light	0.969	0	Intermediate	0.544	0	0	0	0	0
JD	Full	0	Brown	Black	Dark to Black	Brown	0.998	0	0	0	Black	0.646	0	0	0	0	Dark	0.997	0	Dark to Black	0.990	0	0	0	0	0
EB	Full	0	Blue	Blond	Pale	Blue	0.911	0	0	0	Blond/D-Blond	0.522	0	0	0	0	Light	0.957	0	Pale to intermediate	0.613-0.349	0	0	0	0	0
FG	Full	0	Brown	Black	Dark	Brown	0.998	0	0	0	Black	0.678	0	0	0	0	Dark	0.997	0	Dark to Black	0.962	0	0	0	0	0
CT	Full	0	Brown	Dark Brown	Intermediate	Brown	0.995	0	0	0	D-Brown/Black	0.548	0	0	0	0	Light	0.034	0	Intermediate	0.898	0	0	0	0	0
AM11	Full	0	Brown	Black	Dark to Black	Brown	0.998	0	0	0	Black	0.729	0	0	0	0	Dark	0.984	0	Dark to Black	0.883	0	0	0	0	0
PK48	Partial	3	Brown	Dark Brown/Black	Intermediate	Brown	0.995	0	0	0	D-Brown/Black	0.560	0	0	0	0	Light	0.070	0	Intermediate	0.999	0.002	0.001	0.001	0.002	0.001
RC544	Full	0	Brown	Black	Dark to Black	Brown	0.998	0	0	0	Black	0.742	0	0	0	0	Dark	0.990	0	Dark to Black	0.945	0	0	0	0	0
FIDENE*	Partial	5	---	---	---	Inconclusive, p< 0.7	0.551	0	0	0	Brown/ D-Brown	0.776	0	0	0	0	Light	0.634	0	Intermediate	0.752	0.002	0.017	0.015	0.006	0.001
BAS539*	Partial	4	---	---	---	Brown	0.767	0	0	0	D-Brown/Black	0.525	0.002	0.001	0.002	0.001	Light	0.729	0.001	Intermediate to Dark	0.777	0.006	0.002	0.004	0.001	0.001
6916	Full	0	Blue	Blond	Intermediate	Blue	0.911	0	0	0	D-Blond/Brown	0.591	0	0	0	0	Light	0.887	0	Inconclusive, p < 0.5	0.487	0	0	0	0	0
5672	Partial	19	Brown	Brown	Pale	Undetermined	NA	0.418	0.234	0.422	Undetermined	NA	0.137	0.110	0.056	0.086	Undetermined	NA	0.142	Inconclusive, p < 0.5	0.490	0.091	0.025	0.063	0.020	0.011
5880	Partial	2	Brown	Brown	Pale	Brown	0.982	0	0	0	D-Brown/Black	0.536	0.002	0.001	0.002	0.001	Light	0.262	0.001	Inconclusive, p < 0.5	0.463	0.001	0.001	0.001	0.001	0.000
6821	Partial	1	Brown	Black	Dark	Brown	0.982	0	0	0	Black	0.767	0	0	0	0	Dark	0.998	0	Dark	0.920	0.001	0.001	0.001	0.001	0.000
TS22	Negative	41	Some donor			Undetermined	NA	NA	NA	NA	Undetermined	NA	NA	NA	NA	NA	Undetermined	NA	NA	Undetermined	NA	NA	NA	NA	NA	NA
TS26	Full	0				Blue	0.932	0	0	0	Blond/D-Blond	0.695	0	0	0	0	Light	0.993	0	Pale to intermediate	0.669	0	0	0	0	0
TS29	Full	0				Blue	0.932	0	0	0	Blond/D-Blond	0.695	0	0	0	0	Light	0.993	0	Pale to intermediate	0.669	0	0	0	0	0
TO01	Full	0	Some donor			Blue	0.911	0	0	0	Blond/D-Blond	0.663	0	0	0	0	Light	0.946	0	Pale to intermediate	0.582	0	0	0	0	0
TO03	Full	0				Blue	0.911	0	0	0	Blond/D-Blond	0.663	0	0	0	0	Light	0.946	0	Pale to intermediate	0.582	0	0	0	0	0
TO05	Full	0	Some donor			Brown	0.836	0	0	0	D-Brown/Black	0.685	0	0	0	0	Light	0.607	0	Intermediate	0.677	0	0	0	0	0
TO06	Partial	11				Brown	0.789	0.015	0.04	0.01	D-Brown/Black	0.665	0.008	0.007	0.019	0.004	Light	0.686	0.005	Intermediate	0.692	0.024	0.008	0.016	0.007	0.005
TO13	Full	0	Some donor			Brown	0.727	0	0	0	D-Brown/Black	0.608	0	0	0	0	Light	0.590	0	Pale to intermediate	0.514	0	0	0	0	0
TO15	Full	0				Brown	0.727	0	0	0	D-Brown/Black	0.608	0	0	0	0	Light	0.590	0	Pale to intermediate	0.514	0	0	0	0	0
T017	Full	0	Some donor			Brown	0.836	0	0	0	Hair darkening during childhood	Blond 0.416- Brown 0.452	0	0	0	0	Light	0.784	0	Intermediate	0.698	0	0	0	0	0
TO18	Full	0				Brown	0.836	0	0	0	Hair darkening during childhood	Blond 0.416- Brown 0.452	0	0	0	0	Light	0.784	0	Intermediate	0.698	0	0	0	0	0
TO23	Full	0	Some donor			Blue	0.911	0	0	0	Blond	0.752	0	0	0	0	Light	0.986	0	Pale to intermediate	0.772	0	0	0	0	0
TO24	Full	0				Blue	0.911	0	0	0	Blond	0.752	0	0	0	0	Light	0.986	0	Pale to intermediate	0.772	0	0	0	0	0
Supplementary Table S4. Phenotype predictions obtained by HIrisPlex-S web tool. In the first column was reported the sample name, the genotype profile obtained for each samples followed by the number of missing SNPs. In the remain columns were reported the expected phenotype, subsequently the predicted color category for each samples together to p-value of predicted category and AUC loss value, w…
* The prediction reported for the two ancient samples refers to results of unfiltered .bam files.
